# Supplementary material for: MPscore: A Novel Predictive and Prognostic Scoring for Progressive Meningioma
Source: Cancers (Basel). 2021 Mar 5;13(5):1113. doi: 10.3390/cancers13051113 (PMC7961759; doi:10.3390/cancers13051113)
Supplement: Supplementary file 1 [file cancers-13-01113-s001.zip]

Archive with 3 entries (2 files):
- cancers-1100042-supplementray/
- cancers-1100042-supplementray/cancers-1100042-supplementray.pdf
- cancers-1100042-supplementray/cancers-1100042-supplementray.xls
